# Supplementary material for: Tert-Butylhydroquinone Mitigates T-2-Toxin-Induced Testicular Dysfunction by Targeting Oxidative Stress, Inflammation, and Apoptosis in Rats
Source: Toxics. 2024 May 5;12(5):335. doi: 10.3390/toxics12050335 (PMC11125982; doi:10.3390/toxics12050335)
Supplement: Supplementary file 1 [file toxics-12-00335-s001.zip]

Archive with 1 entries (1 files):
- toxics-2989540-supplementary.pdf
